# Supplementary material for: Mitigation of Memory Impairment with Fermented Fucoidan and λ-Carrageenan Supplementation through Modulating the Gut Microbiota and Their Metagenome Function in Hippocampal Amyloid-β Infused Rats
Source: Cells. 2022 Jul 26;11(15):2301. doi: 10.3390/cells11152301 (PMC9367263; doi:10.3390/cells11152301)
Supplement: Supplementary file 1 [file cells-11-02301-s001.zip]

Archive with 1 entries (1 files):
- cells-1788772-supplementary.pdf
